# Supplementary material for: Humoral and T-cell-mediated responses to an insect-specific flavivirus-based Zika virus vaccine candidate
Source: PLoS Pathog. 2024 Oct 10;20(10):e1012566. doi: 10.1371/journal.ppat.1012566 (PMC11495591; doi:10.1371/journal.ppat.1012566)
Supplement: S1 Raw Data — (XLSX) [file ppat.1012566.s006.xlsx]

## Sheet: 1
1A. DPC -1 Circulating NTs PRNT 50										1A. Copy of DPC -1 Circulating NTs PRNT 50 LOG10 FOR STATS
Unchallenged	Sham	ARPV/ZIKV High Dose	ARPV/ZIKV Mid Dose (1:2)	ARPV/ZIKV Low Dose (1:5)	ZIKV PRVABC59	ARPV				Unchallenged	Sham	ARPV/ZIKV High Dose	ARPV/ZIKV Mid Dose (1:2)	ARPV/ZIKV Low Dose (1:5)	ZIKV DakAr D 41524	ARPV
0	0	640	320	80	640	0				1	1	2.80618	2.50515	1.90309	2.80618	1
0	0	640	160	80	320	0				1	1	2.80618	2.20412	1.90309	2.50515	1
0	0	640	640	40	160	0				1	1	2.80618	2.80618	1.60206	2.20412	1
0	0	640	160	640	80	0				1	1	2.80618	2.20412	2.80618	1.90309	1
0	0	320	320	80	640	0				1	1	2.50515	2.50515	1.90309	2.80618	1
0	0	640	320	160	160	0				1	1	2.80618	2.50515	2.20412	2.20412	1
0	0	320	640	320	160	0				1	1	2.50515	2.80618	2.50515	2.20412	1
1B. IFNAR Survival Post-Challenge
Days Post-Challenge	Unchallenged	Sham	ARPV	ARPV/ZIKV High Dose	ARPV/ZIKV Mid Dose (1:2)	ARPV/ZIKV Low Dose (1:5)	ZIKV PRVABC59
7		1	1
7		1	1
7		1	1
7		1	1
7		1
7		1
8		1	1		1	1
8			1		1	1
8			1			1
9				1	1
10				1	1
13				1			1
14				0			0
14				0			0
14				0			0
14	0			0			0
9					1
10					1
10					1
8						1
8						1
8						1
8						1
11							1
11							1
1C. IFNAR Weight Loss (Post-Challenge)
Days Post-Challenge	Unchallenged							Sham							ARPV							ARPV/ZIKV High Dose							ARPV/ZIKV Mid Dose (1:2)							ARPV/ZIKV Low Dose (1:5)							ZIKV DakAr D 41524
0	100	100	100	100	100	100	100	100	100	100	100	100	100	100	100	100	100	100	100	100	100	100	100	100	100	100	100	100	100	100	100	100	100	100	100	100	100	100	100	100	100	100	100	100	100	100	100	100	100
1	97.2208	99.3197	99.7335	98.8153	99.2271	99.6164	99.3464	97.7011	99.2701	98.7976	100.213	101.401	102.512	100.909	99.5177	99.9449	100.861	98.3636	99.2955	99.4838	100.365	98.3425	100.686	98.0256	96.8672	99.3145	98.4208	100.079	98.5194	100.113	100.546	96.6312	100.512	100.668	99.5327	99.9465	100.21	100.055	99.4853	99.8571	99.7271	98.8122	98.539	98.7625	99.6331	99.6214	98.7204	98.7327	98.1015
2	98.1638	100.567	98.9339	99.5153	99.0125	99.7442	97.835	98.3238	96.0097	97.6453	98.5106	97.7504	98	101.25	96.1415	100	100.344	98.4078	98.0625	98.3576	98.8595	99.0055	100.844	98.3992	97.265	97.7292	96.8843	98.8497	98.8611	100.338	100.82	96.3209	101.707	99.9214	98.9875	101.07	98.949	100.165	97.8899	98.5714	98.1286	98.5523	96.7758	96.4779	97.9036	96.2142	98.1934	98.2574	97.8303
3	99.5037	101.417	99.5203	101.4	98.9266	99.5311	98.0392	93.6782	93.1873	96.2926	97.9255	97.7504	98.8372	97.9545	89.925	96.5289	94.148	96.5502	97.2699	96.199	97.0803	99.7238	101.16	98.3458	97.7126	98.629	96.7136	99.524	99.4875	99.549	98.3607	95.3014	101.323	98.9383	98.4034	100	100.736	98.8987	95.4709	98.5	98.4795	98.9235	97.0781	96.3827	96.5409	96.3223	98.6451	99.4059	98.9926
4	100.496	103.742	100.8	100.162	98.0249	98.8491	96.2418	91.1398	90.2676	92.6854	96.3298	95.0764	95.5814	94.3182	86.388	94.6005	90.9352	93.8965	93.3069	93.1957	94.9361	101.326	100.369	101.708	99.0055	96.0154	95.1771	98.1357	101.822	96.8997	94.8634	94.7695	99.6586	97.5226	97.9751	97.3262	98.0032	94.8788	91.6624	97.0357	95.2437	96.0282	98.136	97.0014	97.6415	98.2152	97.0644	97.5842	97.0167
5	99.0571	103.515	102.345	99.9462	98.0678	99.318	98.1209	82.3755	84.0876	85.3206	87.8191	87.0968	86.5581	84.0909	77.9207	84.4628	81.2966	91.862	90.6209	88.8315	92.0164	101.271	92.1414	100.587	91.2481	96.0583	97.1404	98.2943	95.615	93.2356	89.071	87.367	96.2868	94.2194	96.8847	93.1551	95.7436	93.3921	89.7066	92.5	90.4873	92.3905	96.927	96.2875	95.5451	96.3223	95.446	96.7525	97.4816
6	97.5682	103.004	101.279	99.8923	99.6565	101.449	98.7745	76.1494	76.399	77.1543	80.7979	82.3854	79.3953	78.125		80.3306	75.7315	81.3357	81.55	79.9625	84.3978	100.221	87.6055	93.1163	89.3088	94.9443	94.1101	96.2713	93.9635	92.7283	84.7541	83.3333	94.2808	91.9387	95.405	89.5722	90.9091	90.859	83.9938	88.3929	87.1735	88.7528	97.2292	94.4788	96.5933	96.2682	95.6718	94.8119	98.4502
7	98.7097	104.082	99.7335	100	101.46	102.558	100.858					76.0611						76.4264	76.266		78.1478	92.6519	81.6983	89.4877	81.8001	89.4601	86.1289	91.075	86.2756	88.1623	77.541	80.0089	84.1656	84.9784	89.6417	80.3743	80.2417	81.3877	76.1709	78.3929	77.5828	79.8441	95.2645	91.6706	94.7065	94.3213	87.3542	89.7426	95.6606
8	99.9007	105.669	102.772	100.592	101.159	103.197	101.307															89.7238	81.7511	92.0491	75.0373	90.7455	86.5984	93.0186	85.2506	86.1894			79.4708	81.6752	86.4875								93.5516	97.3346	97.6415	98.6479	86.0369	89.3861	93.2972
9	101.042	105.612	102.719	101.454	101.803	103.751	102.41															94.4199	74.9473	92.6894		90.3599	86.8545	92.5426		80.3269				75.8946	83.2165								98.4887	101.333	98.6897	99.351	83.2894	87.6436	92.9485
10	97.866	100.397	98.6674	98.3306	100.301	100.426	100.082															97.4586		90.6083		84.9186	82.373	83.3796															100.403	101.475	96.174	98.4857	77.5687	80.5545	90.6625
11	99.8511	104.478	103.785	101.508	101.589	102.344	101.716															104.088		93.4899		80.8055	84.5924	85.9579															106.6	102.142	95.8071	102.272			82.3712
12	100.298	104.592	104.051	102.369	102.49	104.049	102.778															108.121		100.16		79.4344	91.0371	91.313															104.383	103.665	96.6981	101.785			79.969
13	101.538	104.082	102.452	101.508	102.92	104.902	102.573															105.304		98.666			88.2202	87.624															101.058	99.7144	96.9602	97.6203
14	102.928	105.726	101.439	101.777	105.024	105.541	104.657															106.409		97.1185			90.0982	93.0583															98.6398	99.8572	99.0566	99.8377
1D. IFNAR Viremia Post-Challange
	Unchallenged				Sham				ARPV				ARPV/ZIKV High Dose				ARPV/ZIKV Mid Dose (1:2)				ARPV/ZIKV Low Dose (1:5)				ZIKV DakAr D 41524
1	10	10	10	10	1250	1200	700	1700	300	10	1850	1650	10	10	10	10	10	10	10	10	10	10	10	10	10	10	10	10
2	10	10	10		1220000	5450000	4250000		4100000	1550000	3450000		10	10	10		10	10	10		10	10	10		10	10	10
3	10	10	10	10	2130000	5150000	53000000	2850000	35000000	86000000	20000000	7800000	10	10	10	100	10	10	200	10	700	600	3150	3550	10	10	10	10
4	10	10	10		3400000	8400000	5200000		937000	1050000	2720000		300	10	850		4900000	875000	4200		14500000	13200000	13100000		40400	1000	10
1D. Copy of IFNAR Viremia Post-Challange LOG10 FOR STATS
	Unchallenged				Sham				ARPV				ARPV/ZIKV High Dose				ARPV/ZIKV Mid Dose (1:2)				ARPV/ZIKV Low Dose (1:5)				ZIKV DakAr D 41524
1	1	1	1	1	3.09691	3.07918	2.8451	3.23045	2.47712	1	3.26717	3.21748	1	1	1	1	1	1	1	1	1	1	1	1	1	1	1	1
2	1	1	1		6.08636	6.7364	6.62839		6.61278	6.19033	6.53782		1	1	1		1	1	1		1	1	1		1	1	1
3	1	1	1	1	6.32838	6.71181	7.72428	6.45484	7.54407	7.9345	7.30103	6.8921	1	1	1	2	1	1	2.30103	1	2.8451	2.77815	3.49831	3.55023	1	1	1	1
4	1	1	1		6.53148	6.92428	6.716		5.97174	6.02119	6.43457		2.47712	1	2.92942		6.6902	5.94201	3.62325		7.16137	7.12057	7.11727		4.60638	3	1

## Sheet: 2_S2_S3_SURVIVAL
FIGURES: 2A.2B.2C.S2A.S3A.S3B.S3C.S3D.S3E IFNAR Survival Post-Challenge - ALL
Days Post-Challenge	Unchallenged Isotype Depl.	Unchallenged CD8+ Depl.	Unchallenged CD4+ Depl.	Unchallenged CD4+/CD8+ Depl.	ZIKV PRVABC59 Isotype Depl.	ZIKV PRVABC59 CD8+ Depl.	ZIKV PRVABC59 CD4+ Depl.	ZIKV PRVABC59 CD4+/CD8+ Depl.	ARPV/ZIKV No Depl.	ARPV/ZIKV Isotype Depl.	ARPV/ZIKV CD8+ Depl.	ARPV/ZIKV CD4+ Depl.	ARPV/ZIKV CD4+/CD8+ Depl.	ARPV Isotype Depl.	ARPV CD8+ Depl.	ARPV CD4+ Depl.	ARPV CD4+/CD8+ Depl.	Sham No Depl.	Sham Isotype Depl.	Sham CD8+ Depl.	Sham CD4+ Depl.	Sham CD4+/CD8+ Depl.
6														1	1	1	1	1	1	1	1	1
6														1	1	1	1		1	1	1	1
6														1	1	1	1		1	1	1	1
6															1		1		1	1	1	1
6																	1		1	1	1
6																				1
7														1	1	1	1	1	1		1	1
7														1	1	1		1				1
7														1		1		1
7																		1
7
7
14	0	0	0	0	0	0	0	0	0	0	0	0	0
14	0	0	0	0	0	0	0	0	0	0	0	0	0
14	0	0	0	0	0	0	0	0	0	0	0	0	0
14	0	0	0	0	0	0	0	0	0	0	0	0	0
14	0	0	0	0		0	0		0	0	0	0	0
14										0	0	0	0
14											0

## Sheet: 2D
2D. IFNAR Wt Loss (14dpc) - Sham
Days Post-Challenge	Sham No Depl.							Sham Iso Depl.							Sham CD8 Depl.							Sham CD4 Depl.							Sham CD4/CD8 Depl.
0	100	100	100	100	100			100	100	100	100	100	100		100	100	100	100	100	100		100	100	100	100	100	100		100	100	100	100	100	100
1	97.7334	102.284	99.7049	99.6294	100.694			100.398	96.1131	101.296	102.455	99.9503	101.417		101.882	99.7839	100.713	99.6198	101.087	99.3721		101.877	98.6641	100	101.44	101.85	101.598		99.3863	100.816	98.8187	98.2759	104.561	102.526
2	98.3481	101.396	100.253	99.8941	102.615			102.189	101.296	99.2653	100.427	100.546	100.708		100.538	98.8473	100.436	102.01	98.1522	98.1685		100.853	96.4637	98.5859	98.1174	104.968	98.843		96.7676	97.348	97.91	98.4483	106.524	96.421
3	98.4249	101.607	99.2833	98.4119	98.8794			99.6417	99.4111	97.2774	99.7332	95.9265	95.6403		100.115	97.1542	97.8614	99.8371	94.1304	95.1858		98.7628	96.8173	99.1111	96.2348	100.898	93.0579		98.8134	97.96	96.0473	97.2989	98.2679	99.421
4	93.4691	97.758	94.4772	95.5532	95.7844			93.2325	93.3255	92.3941	94.2369	92.4491	92.8065		94.278	88.3285	92.9505	93.4818	89.1848	91.4704		95.0085	92.1022	94.8283	93.577	99.7357	92.3416		93.4124	93.2681	93.3212	90.4598	97.9215	93.2632
5	87.7449	89.5939	87.8162	88.7242	90.1814			87.1815	90.7342	86.9058	90.0747	83.7556	86.485		90.745	85.6268	86.8119	87.1266	82.7717	85.9759		89.3771	88.5265	88.8889	83.9424	90.5391	82.865		90.8347	88.2089	87.0059	82.7586	87.4711	83.6316
6	79.0626	82.5296	81.0708	82.901	84.5784			77.2691	82.2536	78.8678	79.5091	77.2976	79.4005		79.9923	78.9625	79.8812	77.295	76.3587	76.6614		79.3942	78.2711	81.2525	76.1351	79.0698	75.2617		81.3012	79.6002	78.7824	74.3678	80.4273	75.3684
7		77.4535	76.3069	78.0307	78.7086				78.7201															76.4444					79.91				72.9792
8
9
10
11
12
13
14

## Sheet: 2E
2E. IFNAR Wt Loss (14dpc) - AZ
Days Post-Challenge	ARPV/ZIKV No Depl.							ARPV/ZIKV Iso Depl.							ARPV/ZIKV CD8 Depl.							ARPV/ZIKV CD4 Depl.							ARPV/ZIKV CD4/CD8 Depl.
0	100	100	100	100	100			100	100	100	100	100	100		100	100	100	100	100	100	100	100	100	100	100	100	100		100	100	100	100	100	100
1	101.537	97.8746	99.7375	101.369	101.304			101.327	99.4321	100.26	103.175	103.504	100.442		98.0856	104.632	102.5	100.951	99.2174	99.845	96.5536	98.7172	98.7689	101.334	96.3959	97.7901	97.9208		100.789	99.1295	98.843	96.3779	92.5389	98.5154
2	102.689	98.6716	100.682	101.424	103.345			99.115	103.294	102.29	103.175	104.038	101.601		101.013	103.191	101.686	100.615	99.0498	100.775	96.0689	99.8251	99.3285	101.501	98.5787	99.3471	100.396		102.472	98.7486	99.2287	97.7428	91.4117	98.8717
3	99.0121	99.4686	100.525	100.219	104.082			98.8938	104.429	101.145	104.252	106.829	99.3926		100.957	101.235	101.861	101.51	100.783	98.8636	99.1923	100.758	101.567	102.279	99.5431	103.265	99.2574		102.315	97.0076	100.331	100.945	95.3301	104.097
4	98.4632	99.3093	98.8451	97.8094	102.721			98.6726	101.76	99.4794	99.5465	107.66	97.1287		99.6622	103.963	100.349	99.5526	98.1554	94.8347	96.392	99.8251	99.4404	103.558	99.8985	98.6941	97.0297		100.263	98.0958	101.322	100.525	95.5985	100.891
5	99.8902	101.913	99.0551	99.2333	100.964			100.055	101.647	100.625	100.51	107.067	99.0613		102.252	105.919	100.93	98.5459	97.4846	97.624	94.3457	100.291	100.56	102.168	100.406	97.7901	96.5842		100.473	100.599	98.9532	99.1601	95.8669	99.0499
6	100.604	100.585	100.42	100.219	101.871			101.327	103.748	103.332	101.757	104.513	100.497		100.394	109.316	101.802	99.7204	99.8882	99.4835	95.2612	103.848	101.959	104.725	99.6954	100.552	101.04		102.63	100.544	101.102	96.6929	95.8132	101.663
7	99.4511	97.3964	101.155	101.095	103.231			98.2854	104.486	104.008	101.871	106.116	101.38		100.563	106.279	101.337	102.461	98.4349	98.5537	94.9381	106.006	102.854	105.725	98.3249	101.909	101.436		103.209	98.9663	101.543	97.7953	94.2566	104.513
8	97.9144	98.034	100.157	102.574	104.989			99.2257	105.735	103.019	102.438	108.135	99.6135		101.577	106.176	105.233	102.908	98.6585	97.1074	97.7383	103.965	103.917	105.837	99.8477	101.457	101.98		102.104	100.871	100.716	96.7979	93.8272	102.316
9	101.811	101.275	99.6325	104.053	104.365			99.9447	106.133	103.8	100.17	110.511	99.9448		105.856	107.823	108.198	104.754	101.062	98.2438	97.7921	106.589	103.302	105.67	102.995	102.26	101.931		104.05	102.938	99.2287	101.68	97.0478	104.929
10	100.823	102.019	99.7375	101.862	101.814			102.655	105.451	105.934	101.871	108.848	100.11		103.04	109.933	108.488	103.635	104.751	100.826	98.4922	107.055	103.246	106.726	101.371	103.215	103.119		107.259	100.544	98.7879	99.2651	95.7595	103.504
11	101.647	101.382	100.682	101.643	105.102			100.885	105.906	106.195	100.737	107.304	101.712		100.788	109.47	108.721	103.468	105.478	99.9484	97.8998	105.948	103.134	103.558	99.5939	98.5435	103.861		105.366	97.6605	103.747	98.0053	98.2287	103.741
12	100.604	98.5122	101.155	101.698	106.066			99.9447	108.518	105.57	100.51	110.273	102.871		101.914	107.617	108.372	103.803	103.969	101.498	101.346	106.472	104.645	104.002	100.457	104.872	103.168		103.893	97.8237	108.871	97.7428	100.537	104.454
13	98.4632	100.159	100.42	97.6451	104.592			101.604	106.246	105.83	102.268	109.917	101.16		103.322	105.198	106.628	104.642	101.9	97.3657	101.185	105.015	105.484	105.003	101.574	103.064	103.663		104.156	101.85	104.959	96.273	101.771	107.542
14	102.36	102.497	100.472	103.834	105.839			103.595	109.71	107.652	102.948	110.808	103.479		106.475	108.338	111.628	103.691	107.882	102.169	98.8691	103.382	105.204	105.169	109.239	101.256	103.614		109.1	105.005	103.581	103.99	77.6167	104.572

## Sheet: 2F
2F. IFNAR Wt Loss (14dpc) - ZIKV
Days Post-Challenge	ZIKV PRVABC59 Iso Depl.					ZIKV PRVABC59 CD8 Depl.					ZIKV PRVABC59 CD4 Depl.					ZIKV PRVABC59 CD4/CD8 Depl.
0	100	100	100	100		100	100	100	100	100	100	100	100	100	100	100	100	100	100
1	97.1103	101.278	99.5436	100.879		100.142	98.7457	95.8998	99.4878	98.9845	98.6038	97.5635	96.1047	96.5366	87.7736	99.0044	95.1793	95.0134	97.2313
2	97.8836	99.8238	100.871	100.824		101.793	99.827	98.6902	98.691	97.491	100.722	96.8528	95.407	95.8219	94.9813	100.279	96.943	93.244	97.6113
3	100.081	102.291	101.286	99.0659		101.274	101.038	100.399	98.7479	96.7742	101.589	98.1726	94.186	93.8978	95.7822	100.358	95.7084	93.0831	98.5342
4	100.407	102.026	101.411	99.4506		100.661	100.476	96.1845	98.008	96.4755	101.059	98.0203	95.2326	94.2276	96.4762	99.5619	94.9441	92.0643	96.5255
5	100.326	103.128	102.697	100.33		103.492	104.066	98.4055	101.935	99.5818	101.637	98.1218	96.686	97.1963	97.3305	101.474	95.2381	95.4424	94.8426
6	100.977	104.449	103.942	101.868		105.852	106.272	100.797	100.968	102.27	105.729	98.4264	99.3023	100.11	98.6652	101.872	98.6479	94.37	93.1053
7	99.9593	102.599	103.859	101.538		105.144	106.618	99.8292	99.4878	99.7013	102.937	85.9391	98.8372	98.8455	95.4618	102.867	95.7672	90.8311	94.2997
8	101.058	104.449	105.436	99.6703		106.607	107.223	101.538	101.252	99.2234	103.563	100.914	97.2674	96.2617	94.5008	102.987	96.4139	93.1903	96.3084
9	101.18	106.388	107.344	101.154		108.589	110.035	103.36	105.464	102.509	105.97	104.619	98.0814	97.6361	97.5974	103.624	99.177	95.8713	99.4571
10	100.977	107.577	106.93	102.637		109.533	109.17	103.758	102.504	101.075	107.078	102.843	100.116	99.8351	99.8932	105.695	102.352	96.5684	100
11	101.791	106.123	107.344	102.967		108.589	110.727	102.392	102.106	99.3429	105.922	102.284	100.756	101.429	97.2237	104.779	101.705	95.4424	100.434
12	100.773	106.388	109.336	103.462		107.881	111.289	105.467	100.854	97.7897	106.259	103.198	98.2558	99.7801	95.7822	103.983	101.94	95.3351	99.4028
13	99.7151	104.537	110.373	100.714		112.128	111.678	106.435	102.106	98.9845	106.885	103.604	96.5116	97.9109	93.8601	104.421	99.5885	96.7292	98.317
14	102.116	105.815	111.743	104.505		114.535	113.971	104.442	104.724	101.912	112.326	103.553	100.291	101.21	100.16	103.704	101.058	95.067	98.2628

## Sheet: 2_S2_S3_VIREMIA
FIGURES: 2G.2H.2I.S2E.S2F.S3K.S3L.S3M.S3N.S3O IFNAR Viremia - ALL
	Unchallenged Isotype Depletion					Unchallenged CD8 Depletion					Unchallenged CD4 Depletion					Unchallenged CD4 & CD8 Depletion					ZIKV PRVABC59 Isotype Depletion					ZIKV PRVABC59 CD8 Depletion					ZIKV PRVABC59 CD4 Depletion					ZIKV PRVABC59 CD4 & CD8 Depletion					ARPV/ZIKV No Depletion					ARPV/ZIKV Isotype Depletion
1	0	0	0	0	0	0	0	0	0	0	0	0	0	0	0	0	0	0	0	0	0	0	0	0	0	0	0	0	0	0	0	0	0	0	0	0	0	0	0		0	0	0	0	0	0	0	0
2																																														0	0	0
3	0	0	0	0	0	0	0	0	0	0	0	0	0	0	0	0	0	0	0	0	0	0	0	0		100	0	0	0	0	0	0	0	0	0	0	0	0	0		0	0	0	0	0	0	0	0
4																																														0	0	0

## Sheet: S2C
S2C. IFNAR Wt Loss (14dpc) - NC
Days Post-Challenge	Unchallenged Iso Depl.					Unchallenged CD8 Depl.					Unchallenged CD4 Depl.					Unchallenged CD4/CD8 Depl.
0	100	100	100	100	100	100	100	100	100	100	100	100	100	100	100	100	100	100	100	100
1	101.191	99.6104	100.769	98.8142	99.7587	100.838	98.6983	101.49	99.28	99.6058	99.3854	98.824	99.7051	103.558	99.435	98.5646	97.9686	99.3344	100.124	100.614
2	99.384	98.1301	100.214	98.419	100.04	100.914	99.4257	101.987	99.5341	98.1474	99.9122	99.3106	99.3365	103.604	99.4785	98.4051	97.2403	96.3195	99.6686	99.4681
3	99.7947	99.5715	100.171	98.946	100.563	100.343	99.8086	100.704	99.407	99.3299	101.405	99.9189	101.032	102.079	100.13	98.9633	99.1568	100.157	99.1715	99.7954
4	101.191	99.6494	100.727	99.3412	101.529	99.9619	101.953	101.821	99.5341	100	101.229	101.257	100.627	103.05	99.3046	99.6013	98.6585	99.4127	99.4201	99.8773
5	102.053	100.857	102.18	100.088	100.925	100.419	101.187	102.483	101.186	101.458	102.634	100.406	101.364	104.621	99.9565	99.681	99.0035	101.331	99.2129	100.696
6	100.78	100.545	101.538	99.8683	101.327	102.057	102.029	103.642	101.355	100.67	103.951	100.284	102.433	104.991	100.913	100.718	99.2717	101.253	99.71	102.25
7	101.068	102.026	103.162	100	101.166	102.286	101.57	104.387	102.287	101.853	102.809	100.77	101.769	106.238	101.26	100.997	99.7317	102.388	99.3786	101.473
8	106.858	101.441	103.248	100.659	102.775	102.629	101.723	103.435	99.7882	101.774	103.6	100.811	100.295	106.007	101.26	100.797	99.6934	102.702	99.3372	101.8
9	103.942	102.571	106.752	99.7365	103.62	103.771	101.914	104.925	101.398	91.3678	105.092	102.109	101.327	106.885	103.303	101.395	100.613	104.229	102.071	103.355
10	104.723	103	106.368	101.493	104.183	103.809	102.527	105.712	101.821	102.72	106.014	102.311	102.838	107.347	103.086	102.353	100.882	104.698	102.154	103.314
11	103.86	102.454	104.915	102.986	103.982	103.962	102.91	104.76	101.355	102.917	104.039	100.568	100.885	106.423	102.781	102.751	99.885	104.973	101.036	102.905
12	103.655	102.922	105	101.098	102.735	102.667	103.216	104.76	102.88	102.759	103.819	102.433	101.29	107.44	100.043	103.429	100.153	105.364	101.947	103.683
13	103.696	103.662	105.556	103.689	101.569	103.086	101.799	106.498	102.075	101.458	103.556	100.852	101.327	107.579	103.346	103.748	101.38	105.521	101.284	102.823
14	106.119	107.363	107.949	105.314	105.792	105.257	104.326	107.947	104.871	104.139	105.838	104.055	101.364	110.582	104.998	93.2217	104.254	108.966	103.687	102.496

## Sheet: S2D
S2D. IFNAR Wt Loss (14dpc) - ARPV
Days Post-Challenge	ARPV Iso Depl.							ARPV CD8 Depl.							ARPV CD4 Depl.							ARPV CD4/CD8 Depl.
0	100	100	100	100	100	100		100	100	100	100	100	100		100	100	100	100	100	100		100	100	100	100	100	100
1	101.484	102.909	103.297	102.626	100.483	102.872		100.429	101.856	100.813	102.586	99.2042	100.241		99.6046	100.673	99.6838	100.721	98.8751	100.662		99.3291	100.571	99.919	99.9437	101.171	96.7617
2	101.855	99.8314	101.733	103.055	100.107	105.112		98.1676	101.392	100	103.664	102.971	100.904		98.4974	99.6633	98.5375	100.832	96.7942	100.441		98.6977	99.551	99.352	99.3239	102.064	95.8917
3	101.772	100.042	100.972	100.697	98.2287	102.297		96.3353	99.3674	98.2891	101.239	99.5225	97.1687		99.3673	100.673	98.1818	98.7798	92.6884	97.2421		98.7766	98	99.757	97.9718	101.506	92.2668
4	93.7345	91.1889	95.9848	95.4448	90.3918	95.0029		86.7836	92.2396	92.9427	95.9052	93.8992	95.1807		94.8992	95.8474	95.1779	93.289	90.1575	94.374		95.5801	96.0408	95.3828	93.6338	97.9922	88.0619
5	88.0462	83.6425	94.1674	87.6742	84.4874	84.3194		78.6745	84.3948	86.9974	93.2112	85.5703	87.1687		95.3341	92.5178	91.9763	82.9174	80.8774	84.225		92.3836	88.4898	86.9988	87.8873	85.5549	81.1503
6	80.7914	77.5295	83.3897	80.5466	76.3285	80.3561		72.3197	78.8697	81.7365	86.0991	79.0981	80		84.5393	83.4643	82.8458	76.4836	75.4218	78.2129		82.5967	78.1225	79.9109	78.1972	77.9699	73.7554
7	76.9992		78.825	74.9196						74.7648	82.1121				79.6758	78.9001	77.8656					77.7822
8
9
10
11
12
13
14

## Sheet: S3F
S3F. IFNAR Wt Loss (14 dpc) - No Depl.
Days Post-Challenge	ARPV/ZIKV No Depl.					Sham No Depl.
0	100	100	100	100	100	100	100	100	100	100
1	101.537	97.8746	99.7375	101.369	101.304	97.7334	102.284	99.7049	99.6294	100.694
2	102.689	98.6716	100.682	101.424	103.345	98.3481	101.396	100.253	99.8941	102.615
3	99.0121	99.4686	100.525	100.219	104.082	98.4249	101.607	99.2833	98.4119	98.8794
4	98.4632	99.3093	98.8451	97.8094	102.721	93.4691	97.758	94.4772	95.5532	95.7844
5	99.8902	101.913	99.0551	99.2333	100.964	87.7449	89.5939	87.8162	88.7242	90.1814
6	100.604	100.585	100.42	100.219	101.871	79.0626	82.5296	81.0708	82.901	84.5784
7	99.4511	97.3964	101.155	101.095	103.231		77.4535	76.3069	78.0307	78.7086
8	97.9144	98.034	100.157	102.574	104.989
9	101.811	101.275	99.6325	104.053	104.365
10	100.823	102.019	99.7375	101.862	101.814
11	101.647	101.382	100.682	101.643	105.102
12	100.604	98.5122	101.155	101.698	106.066
13	98.4632	100.159	100.42	97.6451	104.592
14	102.36	102.497	100.472	103.834	105.839

## Sheet: S3G
S3G. IFNAR Wt Loss (14 dpc) - Isotype Depl.
Days Post-Challenge	Unchallenged Isotype Depl.							ZIKV PRVABC59 Isotype Depl.							ARPV/ZIKV Isotype Depl.							ARPV Isotype Depl.							Sham Isotype Depl.
0	100	100	100	100	100			100	100	100	100				100	100	100	100	100	100		100	100	100	100	100	100		100	100	100	100	100	100
1	101.191	99.6104	100.769	98.8142	99.7587			97.1103	101.278	99.5436	100.879				101.327	99.4321	100.26	103.175	103.504	100.442		101.484	102.909	103.297	102.626	100.483	102.872		100.398	96.1131	101.296	102.455	99.9503	101.417
2	99.384	98.1301	100.214	98.419	100.04			97.8836	99.8238	100.871	100.824				99.115	103.294	102.29	103.175	104.038	101.601		101.855	99.8314	101.733	103.055	100.107	105.112		102.189	101.296	99.2653	100.427	100.546	100.708
3	99.7947	99.5715	100.171	98.946	100.563			100.081	102.291	101.286	99.0659				98.8938	104.429	101.145	104.252	106.829	99.3926		101.772	100.042	100.972	100.697	98.2287	102.297		99.6417	99.4111	97.2774	99.7332	95.9265	95.6403
4	101.191	99.6494	100.727	99.3412	101.529			100.407	102.026	101.411	99.4506				98.6726	101.76	99.4794	99.5465	107.66	97.1287		93.7345	91.1889	95.9848	95.4448	90.3918	95.0029		93.2325	93.3255	92.3941	94.2369	92.4491	92.8065
5	102.053	100.857	102.18	100.088	100.925			100.326	103.128	102.697	100.33				100.055	101.647	100.625	100.51	107.067	99.0613		88.0462	83.6425	94.1674	87.6742	84.4874	84.3194		87.1815	90.7342	86.9058	90.0747	83.7556	86.485
6	100.78	100.545	101.538	99.8683	101.327			100.977	104.449	103.942	101.868				101.327	103.748	103.332	101.757	104.513	100.497		80.7914	77.5295	83.3897	80.5466	76.3285	80.3561		77.2691	82.2536	78.8678	79.5091	77.2976	79.4005
7	101.068	102.026	103.162	100	101.166			99.9593	102.599	103.859	101.538				98.2854	104.486	104.008	101.871	106.116	101.38		76.9992		78.825	74.9196					78.7201
8	106.858	101.441	103.248	100.659	102.775			101.058	104.449	105.436	99.6703				99.2257	105.735	103.019	102.438	108.135	99.6135
9	103.942	102.571	106.752	99.7365	103.62			101.18	106.388	107.344	101.154				99.9447	106.133	103.8	100.17	110.511	99.9448
10	104.723	103	106.368	101.493	104.183			100.977	107.577	106.93	102.637				102.655	105.451	105.934	101.871	108.848	100.11
11	103.86	102.454	104.915	102.986	103.982			101.791	106.123	107.344	102.967				100.885	105.906	106.195	100.737	107.304	101.712
12	103.655	102.922	105	101.098	102.735			100.773	106.388	109.336	103.462				99.9447	108.518	105.57	100.51	110.273	102.871
13	103.696	103.662	105.556	103.689	101.569			99.7151	104.537	110.373	100.714				101.604	106.246	105.83	102.268	109.917	101.16
14	106.119	107.363	107.949	105.314	105.792			102.116	105.815	111.743	104.505				103.595	109.71	107.652	102.948	110.808	103.479

[truncated: 9 more sheets: S3H, S3I, S3J, 3, 4A-B, 4C-D, 5_S5_SURVIVAL, 5_S5_WEIGHT, 5_S5_VIREMIA]
