# Supplementary material for: Humoral and T-cell-mediated responses to an insect-specific flavivirus-based Zika virus vaccine candidate
Source: PLoS Pathog. 2024 Oct 10;20(10):e1012566. doi: 10.1371/journal.ppat.1012566 (PMC11495591; doi:10.1371/journal.ppat.1012566)
Supplement: S1 File — (ZIP) [file ppat.1012566.s007.zip]

Archive with 17 entries (14 files):
- S7_FCS_Data_Files/
- S7_FCS_Data_Files/C57BL6J_T_Cell_Depletion/
- S7_FCS_Data_Files/C57BL6J_T_Cell_Depletion/blood_CD4.fcs
- S7_FCS_Data_Files/C57BL6J_T_Cell_Depletion/blood_CD4_CD8_D.fcs
- S7_FCS_Data_Files/C57BL6J_T_Cell_Depletion/blood_CD4_CD8_iso.fcs
- S7_FCS_Data_Files/C57BL6J_T_Cell_Depletion/blood_CD4_CD8_NP.fcs
- S7_FCS_Data_Files/C57BL6J_T_Cell_Depletion/blood_CD8.fcs
- S7_FCS_Data_Files/C57BL6J_T_Cell_Depletion/blood_unstained.fcs
- S7_FCS_Data_Files/IFNAR_T_Cell_Depletion/
- S7_FCS_Data_Files/IFNAR_T_Cell_Depletion/blood_D_CD4.fcs
- S7_FCS_Data_Files/IFNAR_T_Cell_Depletion/blood_D_CD4_CD8.fcs
- S7_FCS_Data_Files/IFNAR_T_Cell_Depletion/blood_D_CD8.fcs
- S7_FCS_Data_Files/IFNAR_T_Cell_Depletion/blood_ISO_CD4_CD8.fcs
- S7_FCS_Data_Files/IFNAR_T_Cell_Depletion/blood_ND_CD4.fcs
- S7_FCS_Data_Files/IFNAR_T_Cell_Depletion/blood_ND_CD4_CD8.fcs
- S7_FCS_Data_Files/IFNAR_T_Cell_Depletion/blood_ND_CD8.fcs
- S7_FCS_Data_Files/IFNAR_T_Cell_Depletion/blood_ND_unstained.fcs
